# Supplementary material for: Metabolic Responses of Eisenia Fetida to Individual Pb and Cd Contamination in Two Types of Soils
Source: Sci Rep. 2017 Oct 12;7:13110. doi: 10.1038/s41598-017-13503-z (PMC5638831; doi:10.1038/s41598-017-13503-z)
Supplement: Supplementary file 2 — Table S2 [file 41598_2017_13503_MOESM2_ESM.csv]

	Total	Expected	Hits	Raw p	#NAME?	Holm adjust	FDR	Impact
Aminoacyl-tRNA biosynthesis	75	0.71666	7	3.54E-06	12.552	0.00028299	0.00028299	0
Alanine, aspartate and glutamate metabolism	24	0.22933	4	5.94E-05	9.7312	0.0046927	0.002376	0.26686
Nitrogen metabolism	39	0.37266	4	0.00041797	7.7801	0.032602	0.011146	0
Phenylalanine metabolism	45	0.43	4	0.00072878	7.2241	0.056116	0.014576	0.11906
Purine metabolism	92	0.8791	5	0.0014254	6.5533	0.10833	0.022807	0.13146
Valine, leucine and isoleucine biosynthesis	27	0.258	3	0.0019206	6.2551	0.14405	0.025608	0.03975
Propanoate metabolism	35	0.33444	3	0.0040883	5.4996	0.30253	0.046723	0.01603
Valine, leucine and isoleucine degradation	40	0.38222	3	0.0059819	5.119	0.43668	0.059819	0.02232
Nicotinate and nicotinamide metabolism	44	0.42044	3	0.0078212	4.8509	0.56313	0.069522	0.03827
Citrate cycle (TCA cycle)	20	0.19111	2	0.014951	4.203	1	0.11961	0.0313
Phenylalanine, tyrosine and tryptophan biosynthesis	27	0.258	2	0.026523	3.6297	1	0.1929	0.008
Tyrosine metabolism	76	0.72622	3	0.034026	3.3806	1	0.22684	0.04724
Glutathione metabolism	38	0.36311	2	0.049861	2.9985	1	0.29887	0.09816
Butanoate metabolism	40	0.38222	2	0.054691	2.9061	1	0.29887	0.03545
Synthesis and degradation of ketone bodies	6	0.057333	1	0.056037	2.8817	1	0.29887	0
D-Glutamine and D-glutamate metabolism	11	0.10511	1	0.10043	2.2983	1	0.50214	0.02674
Cyanoamino acid metabolism	16	0.15289	1	0.14282	1.9462	1	0.67209	0
Arginine and proline metabolism	77	0.73577	2	0.16625	1.7943	1	0.69515	0
Taurine and hypotaurine metabolism	20	0.19111	1	0.17535	1.741	1	0.69515	0.03237
Caffeine metabolism	21	0.20066	1	0.18329	1.6967	1	0.69515	0.13861
Riboflavin metabolism	21	0.20066	1	0.18329	1.6967	1	0.69515	0.14504
Selenoamino acid metabolism	22	0.21022	1	0.19117	1.6546	1	0.69515	0
Thiamine metabolism	24	0.22933	1	0.20669	1.5765	1	0.71894	0
Pantothenate and CoA biosynthesis	27	0.258	1	0.22945	1.4721	1	0.76485	0
Ubiquinone and other terpenoid-quinone biosynthesis	36	0.344	1	0.29404	1.224	1	0.93155	0
Glycerophospholipid metabolism	39	0.37266	1	0.3144	1.1571	1	0.93155	0
Inositol phosphate metabolism	39	0.37266	1	0.3144	1.1571	1	0.93155	0.13703
Galactose metabolism	41	0.39177	1	0.32765	1.1158	1	0.93615	0
Ascorbate and aldarate metabolism	45	0.43	1	0.35343	1.0401	1	0.97499	0
Glycine, serine and threonine metabolism	48	0.45866	1	0.37215	0.98847	1	0.99183	0.02337
Glyoxylate and dicarboxylate metabolism	50	0.47777	1	0.38433	0.95625	1	0.99183	0
Cysteine and methionine metabolism	56	0.53511	1	0.41955	0.86858	1	1	0
Pyrimidine metabolism	60	0.57333	1	0.44195	0.81657	1	1	0
