# Supplementary material for: Metabolic Responses of Eisenia Fetida to Individual Pb and Cd Contamination in Two Types of Soils
Source: Sci Rep. 2017 Oct 12;7:13110. doi: 10.1038/s41598-017-13503-z (PMC5638831; doi:10.1038/s41598-017-13503-z)
Supplement: Supplementary file 3 — Table S3 [file 41598_2017_13503_MOESM3_ESM.csv]

	Total	Expected	Hits	Raw p	#NAME?	Holm adjust	FDR	Impact
Valine, leucine and isoleucine biosynthesis	27	0.15704	3	0.0004223	7.7698	0.033784	0.027483	0.03975
Aminoacyl-tRNA biosynthesis	75	0.43623	4	0.00068706	7.2831	0.054278	0.027483	0
Valine, leucine and isoleucine degradation	40	0.23265	3	0.0013639	6.5974	0.10638	0.036371	0.02232
beta-Alanine metabolism	28	0.16286	2	0.010895	4.5195	0.8389	0.2179	0
Glutathione metabolism	38	0.22102	2	0.0196	3.9322	1	0.25856	0.09816
Nitrogen metabolism	39	0.22684	2	0.020591	3.8829	1	0.25856	0
Nicotinate and nicotinamide metabolism	44	0.25592	2	0.025856	3.6552	1	0.25856	0.0015
Histidine metabolism	44	0.25592	2	0.025856	3.6552	1	0.25856	0.14548
Cyanoamino acid metabolism	16	0.093062	1	0.089377	2.4149	1	0.78107	0
Purine metabolism	92	0.53511	2	0.097634	2.3265	1	0.78107	0.08577
Alanine, aspartate and glutamate metabolism	24	0.13959	1	0.13123	2.0308	1	0.95439	0.10256
Pantothenate and CoA biosynthesis	27	0.15704	1	0.14646	1.921	1	0.97638	0
Methane metabolism	34	0.19776	1	0.18103	1.7091	1	1	0.00055
Propanoate metabolism	35	0.20357	1	0.18586	1.6827	1	1	0
Butanoate metabolism	40	0.23265	1	0.20963	1.5624	1	1	0.01067
Glycine, serine and threonine metabolism	48	0.27919	1	0.24631	1.4011	1	1	0.02337
Arginine and proline metabolism	77	0.44786	1	0.36646	1.0039	1	1	0.01905
