# Supplementary material for: Metabolic Responses of Eisenia Fetida to Individual Pb and Cd Contamination in Two Types of Soils
Source: Sci Rep. 2017 Oct 12;7:13110. doi: 10.1038/s41598-017-13503-z (PMC5638831; doi:10.1038/s41598-017-13503-z)
Supplement: Supplementary file 4 — Table S4 [file 41598_2017_13503_MOESM4_ESM.csv]

	Total	Expected	Hits	Raw p	#NAME?	Holm adjust	FDR	Impact
Aminoacyl-tRNA biosynthesis	75	0.90361	9	1.03E-07	16.085	8.27E-06	8.27E-06	0
Nitrogen metabolism	39	0.46988	5	7.67E-05	9.4756	0.0060595	0.0030681	0
Alanine, aspartate and glutamate metabolism	24	0.28916	4	0.00015306	8.7847	0.011938	0.0040815	0.26686
Purine metabolism	92	1.1084	6	0.0006176	7.3897	0.047555	0.012352	0.13146
Glutathione metabolism	38	0.45783	4	0.00094588	6.9634	0.071887	0.015134	0.09816
Nicotinate and nicotinamide metabolism	44	0.53012	4	0.0016545	6.4042	0.12409	0.020581	0.03977
Phenylalanine metabolism	45	0.54217	4	0.0018008	6.3195	0.13326	0.020581	0.11906
Thiamine metabolism	24	0.28916	3	0.0026862	5.9196	0.19609	0.026862	0
Valine, leucine and isoleucine biosynthesis	27	0.3253	3	0.0037887	5.5757	0.27279	0.033677	0.03975
Propanoate metabolism	35	0.42169	3	0.0079462	4.8351	0.56418	0.06357	0.01603
Valine, leucine and isoleucine degradation	40	0.48193	3	0.01152	4.4636	0.80643	0.083785	0.02232
Glycine, serine and threonine metabolism	48	0.57831	3	0.018908	3.9682	1	0.12605	0.21111
Citrate cycle (TCA cycle)	20	0.24096	2	0.023288	3.7598	1	0.13307	0.0313
Taurine and hypotaurine metabolism	20	0.24096	2	0.023288	3.7598	1	0.13307	0.03237
Pantothenate and CoA biosynthesis	27	0.3253	2	0.040847	3.1979	1	0.20424	0
Phenylalanine, tyrosine and tryptophan biosynthesis	27	0.3253	2	0.040847	3.1979	1	0.20424	0.008
beta-Alanine metabolism	28	0.33735	2	0.043666	3.1312	1	0.20549	0.01119
Tyrosine metabolism	76	0.91566	3	0.061397	2.7904	1	0.26106	0.04724
Methane metabolism	34	0.40964	2	0.062003	2.7806	1	0.26106	0.00055
Synthesis and degradation of ketone bodies	6	0.072289	1	0.070217	2.6562	1	0.28087	0
Butanoate metabolism	40	0.48193	2	0.082494	2.495	1	0.31426	0.03545
Histidine metabolism	44	0.53012	2	0.097168	2.3313	1	0.35334	0.00574
D-Glutamine and D-glutamate metabolism	11	0.13253	1	0.12507	2.0789	1	0.43504	0.02674
Cysteine and methionine metabolism	56	0.6747	2	0.14498	1.9312	1	0.48325	0.12685
Pyrimidine metabolism	60	0.72289	2	0.16189	1.8209	1	0.51803	0
Cyanoamino acid metabolism	16	0.19277	1	0.1768	1.7328	1	0.54399	0
Sulfur metabolism	18	0.21687	1	0.19665	1.6263	1	0.58266	0.03307
Caffeine metabolism	21	0.25301	1	0.22556	1.4892	1	0.6319	0.13861
Selenoamino acid metabolism	22	0.26506	1	0.23498	1.4483	1	0.6319	0
Arginine and proline metabolism	77	0.92771	2	0.23696	1.4399	1	0.6319	0
Ubiquinone and other terpenoid-quinone biosynthesis	36	0.43373	1	0.3557	1.0337	1	0.91794	0
Glycerophospholipid metabolism	39	0.46988	1	0.37906	0.97005	1	0.91894	0
Inositol phosphate metabolism	39	0.46988	1	0.37906	0.97005	1	0.91894	0.13703
Galactose metabolism	41	0.49398	1	0.39418	0.93094	1	0.92749	0
Ascorbate and aldarate metabolism	45	0.54217	1	0.42336	0.85953	1	0.94581	0
Lysine degradation	47	0.56627	1	0.43744	0.82682	1	0.94581	0
Primary bile acid biosynthesis	47	0.56627	1	0.43744	0.82682	1	0.94581	0.00822
Glyoxylate and dicarboxylate metabolism	50	0.60241	1	0.45793	0.78104	1	0.96406	0
Porphyrin and chlorophyll metabolism	104	1.253	1	0.72433	0.3225	1	1	0
